# Supplementary material for: Determinants of the food insecurity at household level in Pakistan: A multilevel model approach
Source: PLoS One. 2023 Oct 5;18(10):e0291343. doi: 10.1371/journal.pone.0291343 (PMC10553256; doi:10.1371/journal.pone.0291343)
Supplement: S2 File — (DO) [file pone.0291343.s003.do]

*** final below new estimation

sum i.rowtotal i.cat insecure insecure gendr hs age ag2 xedu lncons xemp2 agri house /// 
sanitation shock xinj2 i.shcokP ///
i.province  region 

xtmixed severe ///
|| distt: || vill:, var

, family(bernoulli) link(probit) 

xtmixed severe gendr hs age ag2 xedu lncons  /// 
shock i.shcokP xinj2 ///
|| distt: || vill:xinj2, var

, family(bernoulli) link(probit) 

***

xtmixed insecure gendr hs age ag2 xedu lncons xemp2 house agri  /// 
sanitation shock i.shcokP xinj2 region ///
|| distt: || vill:, 
family(bernoulli) link(probit)

*** again after comments revised 
 
 fre shcokP
 gen inflation =0
 replace inflation =1 if shcokP ==4 | shcokP ==5
 fre inflation
 
xtmixed severe gendr hs age ag2 xedu c.lncons xinj2 xemp2 house shock##agri  /// 
shock##inflation sanitation region ///
|| distt: || vill: xinj2, 

xtmixed severe gendr hs age ag2 xedu lncons xemp2 house agri  /// 
sanitation shock i.shcokP xinj2 region ///
|| distt: || vill: xinj2, 


family(bernoulli) link(probit)

outreg2 using severLogt, ci(1) wide  word replace

***

 severe sex hs age ag2 age60 xedu lncons xemp2 livstock agri  /// 
sanitation shock xinj2 i.shcokP region ///
|| distt: || hhold: 
 
 esttab using m4stunt_wide.rtf, wide compress scalars(chi2 p) ci(1) ///
 label constant eform b(2) replace
fre region


save "D:\Tahir Papers\Tahir\food security\newestimation.dta", replace
 
use "D:\Tahir Papers\Tahir\food security\newestimation.dta", replace
count
 clear 
 set more off
********************************************************************************
